# Supplementary material for: Graphene Oxide Scaffold Stimulates Differentiation and Proangiogenic Activities of Myogenic Progenitor Cells
Source: Int J Mol Sci. 2020 Jun 11;21(11):4173. doi: 10.3390/ijms21114173 (PMC7311992; doi:10.3390/ijms21114173)
Supplement: Supplementary file 1 [file ijms-21-04173-s001.zip]

Archive with 4 entries (4 files):
- Time-lapse of PMC migration_controlControl .avi
- __MACOSX/._Time-lapse of PMC migration_controlControl .avi
- Time-lapse of PMC migration_graphene oxide.avi
- __MACOSX/._Time-lapse of PMC migration_graphene oxide.avi
